# Supplementary material for: Relationship between maternal environment and DNA methylation patterns of estrogen receptor alpha in wild Eastern Bluebird (Sialia sialis) nestlings: a pilot study
Source: Ecol Evol. 2016 Jun 16;6(14):4741–52. doi: 10.1002/ece3.2162 (PMC4979703; doi:10.1002/ece3.2162)
Supplement: Supplementary file 1 — Table S1. All potential transcription factor binding sites (matrix similarity >72%) on the putative Eastern Bluebird (Sialia sialis) ERα promoter region according to MatInspector (Genomatix; Cartharius et al. 2005). [file ECE3-6-4741-s001.xls]

## Sheet: MatInspector matches
Matrix Family	Detailed Family Information	Matrix	Detailed Matrix Information	Tissue	Start position	Matrix sim.	Sequence
V$ARID	AT rich interactive domain factor	V$BRIGHT.01	Bright, B cell regulator of IgH transcription	Antibody-Producing Cells Blood Cells Cardiovascular System Embryonic Structures Heart Immune System Leukocytes Lymphocytes Muscles Myocardium	1	0.937	gaaaaATTAaaagatcagtaa
V$SORY	SOX/SRY-sex/testis determinig and related HMG box factors	V$HBP1.01	HMG box-containing protein 1	Bone and Bones Cartilage Connective Tissue Ear Embryonic Structures Endocrine System Leydig Cells Nervous System Neuroglia Skeleton Testis Thyroid Gland Urogenital System	15	0.895	tcagtaagAATGaagtaacattt
V$CREB	cAMP-responsive element binding proteins	V$CREB1.02	cAMP-responsive element binding protein 1	Brain Central Nervous System Endocrine System Germ Cells Nervous System Pineal Gland Urogenital System	19	0.936	taagaATGAagtaacatttag
V$PARF	PAR/bZIP family	V$VBP.01	PAR-type chicken vitellogenin promoter-binding protein	Brain Central Nervous System Digestive System Embryonic Structures Endocrine System Liver Muscle, Skeletal Muscles Nervous System	20	0.914	aagaatgaaGTAAcatt
V$SORY	SOX/SRY-sex/testis determinig and related HMG box factors	V$SOX1.04	SRY (sex determining region Y)-box 1, dimeric binding sites	Bone and Bones Cartilage Connective Tissue Ear Embryonic Structures Endocrine System Leydig Cells Nervous System Neuroglia Skeleton Testis Thyroid Gland Urogenital System	23	0.796	aatGAAGtaacatttagacggac
V$BZIP	Heterodimers between bZIP family members	V$CEBPE_ATF4.01	Heterodimer of CEBP epsilon and ATF4		23	0.945	aatgaaGTAAcat
V$E4FF	Ubiquitous GLI - Krueppel like zinc finger involved in cell cycle regulation	V$E4F.01	GLI-Krueppel-related transcription factor, regulator of adenovirus E4 promoter	ubiquitous	24	0.893	atgAAGTaacatt
V$RUSH	SWI/SNF related nucleophosphoproteins with a RING finger DNA binding motif	V$SMARCA3.01	SWI/SNF related, matrix associated, actin dependent regulator of chromatin, subfamily a, member 3		30	0.981	taACATttaga
V$NF1F	Nuclear factor 1	V$NF1.01	Nuclear factor 1	Brain Central Nervous System Digestive System Embryonic Structures Liver Nervous System	49	0.842	tctTTGGtataactccagaac
V$LHXF	Lim homeodomain factors	V$LHX3.02	LIM-homeodomain transcription factor LHX3	Brain Cardiovascular System Central Nervous System Digestive System Ear Embryonic Structures Endocrine System Eye Heart Islets of Langerhans Kidney Muscles Myocardium Nervous System Neurons Pancreas Pituitary Gland Spinal Cord Testis Urogenital System	57	0.838	ataactccagaacTAATtgtttc
V$LHXF	Lim homeodomain factors	V$LHX4.01	LIM homeobox 4, Gsh4	Brain Cardiovascular System Central Nervous System Digestive System Ear Embryonic Structures Endocrine System Eye Heart Islets of Langerhans Kidney Muscles Myocardium Nervous System Neurons Pancreas Pituitary Gland Spinal Cord Testis Urogenital System	61	0.866	ctccagaactAATTgtttctgaa
V$DLXF	Distal-less homeodomain transcription factors	V$DLX3.01	Distal-less 3 homeodomain transcription factor	Bone and Bones Brain Cartilage Central Nervous System Connective Tissue Digestive System Ear Embryonic Structures Endocrine System Integumentary System Islets of Langerhans Nervous System Neurons Nose Pancreas Respiratory System Skeleton	61	0.944	ctccagaacTAATtgtttc
V$HOMF	Homeodomain transcription factors	V$NOBOX.01	Homeobox containing germ cell-specific transcription factor NOBOX	Blood Cells Bone Marrow Cells Bone and Bones Cardiovascular System Cartilage Central Nervous System Connective Tissue Digestive System Ear Embryonic Structures Endocrine System Germ Cells Heart Hematopoietic System Immune System Islets of Langerhans Leukocytes Liver Lymphocytes Muscles Nervous System Ovary Pancreas Skeleton Spinal Cord Thyroid Gland Urogenital System	63	0.982	ccagaacTAATtgtttctg
V$HBOX	Homeobox transcription factors	V$GSH2.01	Homeodomain transcription factor Gsh-2	Brain Cardiovascular System Central Nervous System Digestive System Ear Embryonic Structures Endocrine System Eye Islets of Langerhans Muscle, Smooth Muscles Nervous System Neurons Pancreas Spinal Cord	64	0.959	cagaacTAATtgtttctga
V$HOXF	Paralog hox genes 1-8 from the four hox clusters A, B, C, D	V$HOXA3.01	Homeobox A3	Antibody-Producing Cells Bone Marrow Cells Bone and Bones Connective Tissue Ear Embryonic Structures Germ Cells Hematopoietic System Immune System Lung Respiratory System Skeleton Thymus Gland Urogenital System	65	0.87	agaacTAATtgtttctgaa
V$NKX1	NK1 homeobox transcription factors	V$NKX12.01	NK1 homeobox 2, Sax1-like		65	0.907	agaactAATTgtttctg
V$BCDF	Bicoid-like homeodomain transcription factors	V$PCE1.01	Photoreceptor conserved element 1	Brain Cardiovascular System Central Nervous System Ear Embryonic Structures Endocrine System Eye Heart Nervous System Neurons Pineal Gland Pituitary Gland	65	0.944	agaacTAATtgtttctg
V$CART	Cart-1 (cartilage homeoprotein 1)	V$S8.01	Binding site for S8 type homeodomains	Adrenal Glands Bone and Bones Brain Cardiovascular System Central Nervous System Connective Tissue Digestive System Embryonic Structures Endocrine System Eye Heart Immune System Islets of Langerhans Muscles Myeloid Cells Nervous System Neurons Pancreas Phagocytes Pituitary Gland Skeleton Spinal Cord	65	0.995	agaacTAATtgtttctgaagt
V$PAX7	Paired box 7	V$PAX7.01	Paired box 7 homeodomain-binding motif		68	0.837	actaattGTTTctga
V$ETSF	Human and murine ETS1 factors	V$GABPB1.01	GA repeat binding protein, beta 1)	Antibody-Producing Cells Blood Cells Bone Marrow Cells Breast Central Nervous System Endocrine System Germ Cells Hematopoietic System Immune System Leukocytes Lymphocytes Monocytes Myeloid Cells Nervous System Phagocytes Prostate Spinal Cord Testis Urogenital System	72	0.8	attgtttCTGAagtgatgttt
V$CREB	cAMP-responsive element binding proteins	V$ATF2.01	Activating transcription factor 2	Brain Central Nervous System Endocrine System Germ Cells Nervous System Pineal Gland Urogenital System	74	0.871	tgtttcTGAAgtgatgtttaa
V$NKXH	NKX homeodomain factors	V$NKX31.04	NK3 homeobox 1	Cardiovascular System Central Nervous System Digestive System Embryonic Structures Endocrine System Heart Islets of Langerhans Lung Muscles Myocardium Nervous System Pancreas Prostate Respiratory System Spinal Cord Thyroid Gland Urogenital System	76	0.953	tttctgaAGTGatgtttaa
O$VTBP	Vertebrate TATA binding protein factor	O$MTATA.01	Muscle TATA box		87	0.854	atgttTAAAccaacgtc
V$ESRR	Estrogen-related receptors	V$ESRRA.05	Estrogen-related receptor alpha, homodimer DR5 binding site		97	0.74	caacgtcggcacAAGGcaagggc
V$PAX3	PAX-3 binding sites	V$PAX3.01	Pax-3 paired domain protein, expressed in embryogenesis, mutations correlate to Waardenburg Syndrome	Embryonic Structures Muscle, Skeletal Muscles	101	0.772	gTCGGcacaaggcaagggc
V$SORY	SOX/SRY-sex/testis determinig and related HMG box factors	V$SOX9.02	SRY (sex-determining region Y) box 9	Bone and Bones Cartilage Connective Tissue Ear Embryonic Structures Endocrine System Leydig Cells Nervous System Neuroglia Skeleton Testis Thyroid Gland Urogenital System	102	0.948	tcggcACAAggcaagggctcctg
V$KLFS	Krueppel like transcription factors	V$GKLF.01	Gut-enriched Krueppel-like factor	Blood Cells Bone Marrow Cells Digestive System Embryonic Structures Erythrocytes Hematopoietic System Liver	103	0.916	cggcacaaggcaAGGGc
V$SF1F	Vertebrate steroidogenic factor	V$SF1.01	SF1 steroidogenic factor 1	Adrenal Glands Brain Central Nervous System Endocrine System Leydig Cells Nervous System Ovary Pituitary Gland Testis Urogenital System	104	0.961	ggcaCAAGgcaaggg
V$SMAD	Vertebrate SMAD family of transcription factors	V$GC_SBE.01	GC-rich Smad1/5 binding element	Embryonic Structures Kidney Urogenital System	114	0.953	aagggCTCCtg
V$NF1F	Nuclear factor 1	V$NF1.04	Nuclear factor 1	Brain Central Nervous System Digestive System Embryonic Structures Liver Nervous System	119	0.926	ctcctggcttgcagCCAGcac
V$MOKF	Mouse Krueppel like factor	V$MOK2.02	Ribonucleoprotein associated zinc finger protein MOK-2 (human)		126	0.983	cttgcagccagcaCCTTgtaa
V$ZF11	C2H2 zinc finger transcription factors 11	V$ZBTB3.01	Zinc finger and BTB domain containing 3		128	0.996	tgcaGCCAgca
V$NRSF	Neuron-restrictive silencer factor	V$NRSF.02	Neuron-restrictive silencer factor (11 bp spacer between half sites)	Brain Central Nervous System Nervous System Neurons	130	0.725	cagccaGCACcttgtaatgcatattagtgca
V$PARF	PAR/bZIP family	V$DBP.01	Albumin D-box binding protein	Brain Central Nervous System Digestive System Embryonic Structures Endocrine System Liver Muscle, Skeletal Muscles Nervous System	139	0.875	ccttgTAATgcatatta
V$OCT1	Octamer binding protein	V$POU3F3.01	POU class 3 homeobox 3 (POU3F3), OTF8	Antibody-Producing Cells Blood Cells Immune System Kidney Leukocytes Lymphocytes Urogenital System	143	0.909	gtaatGCATattagt
V$EVI1	EVI1-myleoid transforming protein	V$MEL1.02	MEL1 (MDS1/EVI1-like gene 1) DNA-binding domain 2	Adipose Tissue Blood Cells Bone Marrow Cells Brain Central Nervous System Connective Tissue Hematopoietic System Immune System Leukocytes Lymphocytes Myeloid Cells Nervous System Neurons Thymus Gland	154	0.994	tagtgcaGATGaggagt
V$ABDB	Abdominal-B type homeodomain transcription factors	V$HOXB9.01	Abd-B-like homeodomain protein Hoxb-9	Bone Marrow Cells Bone and Bones Central Nervous System Connective Tissue Embryonic Structures Hematopoietic System Integumentary System Kidney Nervous System Neurons Prostate Skeleton Spinal Cord Urogenital System	166	0.904	ggagttccTAAAagtta
V$BCL6	POZ domain zinc finger expressed in B-Cells	V$BCL6.04	B-cell CLL/lymphoma 6, member B (BCL6B)	Antibody-Producing Cells Blood Cells Germ Cells Immune System Leukocytes Lymphocytes Urogenital System	167	0.885	gagTTCCtaaaagttag
V$MYT1	MYT1 C2HC zinc finger protein	V$MYT1.02	MyT1 zinc finger transcription factor involved in primary neurogenesis	Central Nervous System Nervous System Neuroglia Neurons	174	0.883	taaAAGTtagaga
V$GABF	GA-boxes	V$GAGA.01	GAGA-Box		177	0.868	aagttAGAGagaggaagagggaggg
V$ZF10	C2H2 zinc finger transcription factors 10	V$PRDM14.01	PR domain zinc finger protein 14	Embryonic Structures Germ Cells	177	0.886	aagTTAGagagagga
V$GABF	GA-boxes	V$GAGA.01	GAGA-Box		179	0.816	gttagAGAGaggaagagggagggaa
V$GABF	GA-boxes	V$GAGA.01	GAGA-Box		181	0.891	tagagAGAGgaagagggagggaaga
V$ETSF	Human and murine ETS1 factors	V$ETV1.02	Ets variant 1	Antibody-Producing Cells Blood Cells Bone Marrow Cells Breast Central Nervous System Endocrine System Germ Cells Hematopoietic System Immune System Leukocytes Lymphocytes Monocytes Myeloid Cells Nervous System Phagocytes Prostate Spinal Cord Testis Urogenital System	181	0.967	tagagagaGGAAgagggaggg
V$ZF35	Zinc finger protein ZNF35	V$ZNF35.01	Human zinc finger protein ZNF35		185	0.961	gagaggAAGAggg
V$EGRF	EGR/nerve growth factor induced protein C & related factors	V$CKROX.01	Collagen krox protein (zinc finger protein 67 - zfp67)	Brain Central Nervous System Endocrine System Kidney Nervous System Testis Urogenital System	191	0.919	aagaGGGAgggaagaagag
V$E2FF	E2F-myc activator/cell cycle regulator	V$E2F7.02	E2F transcription factor 7	ubiquitous	192	0.884	agagggaGGGAagaaga
V$NDPK	Nucleoside diphosphate kinase	V$NM23.01	NME/NM23 nucleoside diphosphate kinase1 and 2		192	0.908	agAGGGagggaagaaga
V$MAZF	Myc associated zinc fingers	V$MAZ.01	Myc associated zinc finger protein (MAZ)	Blood Cells Immune System Leukocytes	193	0.914	gaggGAGGgaaga
V$SPZ1	Testis-specific bHLH-Zip transcription factors	V$SPZ1.01	Spermatogenic Zip 1 transcription factor		195	0.942	gGGAGggaaga
V$EVI1	EVI1-myleoid transforming protein	V$EVI1.07	Evi-1 zinc finger protein, carboxy-terminal zinc finger domain	Adipose Tissue Blood Cells Bone Marrow Cells Brain Central Nervous System Connective Tissue Hematopoietic System Immune System Leukocytes Lymphocytes Myeloid Cells Nervous System Neurons Thymus Gland	197	0.905	gagggAAGAagagagag
V$FAST	FAST-1 SMAD interacting proteins	V$FAST1.03	Forkhead box H1 (Foxh1)	Embryonic Structures	211	0.914	gagaatgtgCATTttca
V$STEM	Motif composed of binding sites for pluripotency or stem cell factors	V$OCT3_4.02	POU domain, class 5, transcription factor 1	Embryonic Structures Germ Cells	212	0.942	agaatgtGCATtttcagtg
V$SORY	SOX/SRY-sex/testis determinig and related HMG box factors	V$SOX10.03	SRY (sex determining region Y)-box 10, dimeric binding sites	Bone and Bones Cartilage Connective Tissue Ear Embryonic Structures Endocrine System Leydig Cells Nervous System Neuroglia Skeleton Testis Thyroid Gland Urogenital System	216	0.73	tgTGCAttttcagtgctcactct
V$PCBE	PREB core-binding element	V$PREB.01	Prolactin regulatory element-binding protein	Endocrine System	220	0.901	catttTCAGtgctca
V$AP1R	MAF and AP1 related factors	V$MAFA.01	Lens-specific Maf/MafA-sites	Antibody-Producing Cells Blood Cells Blood Platelets Bone Marrow Cells Digestive System Ear Endocrine System Eye Hematopoietic System Immune System Islets of Langerhans Liver Pancreas	226	0.948	cagtgctcactcTGCAtttgttt
O$TELO	Protein involved in telomere maintenance	O$ZSCAN4.01	Zinc finger and SCAN domain containing 4		229	0.837	tGCTCactctgcatt
V$STEM	Motif composed of binding sites for pluripotency or stem cell factors	V$OCT3_4.02	POU domain, class 5, transcription factor 1	Embryonic Structures Germ Cells	232	0.927	tcactctGCATttgtttgt
V$ZF07	C2H2 zinc finger transcription factors 7	V$ZNF263.02	Zinc finger protein 263, ZKSCAN12 (zinc finger protein with KRAB and SCAN domains 12)		251	0.92	atcctcCTCCttgcc
V$GATA	GATA binding factors	V$GATA3.01	GATA-binding factor 3	Blood Cells Bone Marrow Cells Bone and Bones Cardiovascular System Connective Tissue Embryonic Structures Erythrocytes Heart Hematopoietic System Immune System Leukocytes Lymphocytes Muscles Myocardium Skeleton	264	0.914	ccgaGATTagagg
V$STAT	Signal transducer and activator of transcription	V$STAT.01	Signal transducers and activators of transcription	Blood Cells Bone Marrow Cells Breast Hematopoietic System Immune System Leukocytes Lymphocytes Myeloid Cells Phagocytes	266	0.924	gagattagaGGAAtacctg
V$IKRS	Ikaros zinc finger family	V$IK3.01	Ikaros 3, potential regulator of lymphocyte differentiation	Antibody-Producing Cells Blood Cells Bone Marrow Cells Hematopoietic System Immune System Leukocytes Lymphocytes Thymus Gland	270	0.873	ttagaGGAAtacc
V$ZFHX	Two-handed zinc finger homeodomain transcription factors	V$AREB6.01	AREB6 (Atp1a1 regulatory element binding factor 6)	Embryonic Structures	275	0.937	ggaatACCTgtgt
V$HOXC	HOX - PBX complexes	V$PBX_HOXA9.01	PBX - HOXA9 binding site	Bone Marrow Cells Bone and Bones Brain Central Nervous System Connective Tissue Ear Embryonic Structures Hematopoietic System Immune System Kidney Lung Nervous System Respiratory System Skeleton Spinal Cord Thymus Gland Urogenital System	289	0.792	gtgcTGCTttattatga
V$OCT1	Octamer binding protein	V$OCT1.03	Octamer-binding transcription factor-1, POU class 2 homeobox 1 (POU2F1)	Antibody-Producing Cells Blood Cells Immune System Kidney Leukocytes Lymphocytes Urogenital System	291	0.857	gctgctttATTAtga
V$HOXC	HOX - PBX complexes	V$PBX_HOXA9.01	PBX - HOXA9 binding site	Bone Marrow Cells Bone and Bones Brain Central Nervous System Connective Tissue Ear Embryonic Structures Hematopoietic System Immune System Kidney Lung Nervous System Respiratory System Skeleton Spinal Cord Thymus Gland Urogenital System	299	0.877	attaTGATttctgctga
V$AP1R	MAF and AP1 related factors	V$MAFF.01	Transcription factor MafF	Antibody-Producing Cells Blood Cells Blood Platelets Bone Marrow Cells Digestive System Ear Endocrine System Eye Hematopoietic System Immune System Islets of Langerhans Liver Pancreas	307	0.83	ttctGCTGagcctcagaataggt
V$FKHD	Fork head domain factors	V$FHXB.01	Fork head homologous X binds DNA with a dual sequence specificity (FHXA and FHXB)	Blood Cells Breast Central Nervous System Digestive System Ear Endocrine System Eye Immune System Islets of Langerhans Leukocytes Liver Lung Lymphocytes Muscle, Skeletal Muscles Nervous System Ovary Pancreas Prostate Respiratory System Spinal Cord Testis Thymus Gland Thyroid Gland Urogenital System	315	0.842	agcctcAGAAtaggttc
V$HEAT	Heat shock factors	V$HSF1.04	Heat shock factor 1	ubiquitous	321	0.784	agaataggttctggtattTTTTtta
V$HMTB	Human muscle-specific Mt binding site	V$MTBF.01	Muscle-specific Mt binding site		332	0.97	tggtATTTt
V$MYOD	Myoblast determining factors	V$TCFE2A.03	Transcription factor E2a (E12/E47)	Antibody-Producing Cells Antigen-Presenting Cells Embryonic Structures Germ Cells Immune System Leukocytes Lymphocytes Muscle, Skeletal Muscles Thymus Gland Urogenital System	350	0.995	gactgcCAGCtgccgat
V$NEUR	NeuroD, Beta2, HLH domain	V$OLIG2.01	Oligodendrocyte lineage transcription factor 2	Antibody-Producing Cells Antigen-Presenting Cells Blood Cells Bone Marrow Cells Brain Central Nervous System Digestive System Ear Embryonic Structures Endocrine System Eye Hematopoietic System Immune System Islets of Langerhans Leukocytes Lymphocytes Nervous System Neuroglia Neurons Nose Pancreas Respiratory System Spinal Cord Thymus Gland	352	0.994	ctgccaGCTGccg
V$PTF1	Pancreas transcription factor 1, heterotrimeric transcription factor	V$PTF1.01	PTF1 binding sites are bipartite with an E-box and a TC-box (RBP-J/L) spaced one helical turn apart	Antibody-Producing Cells Blood Cells Central Nervous System Digestive System Embryonic Structures Endocrine System Immune System Islets of Langerhans Leukocytes Lymphocytes Nervous System Pancreas Spinal Cord	354	0.779	gccaGCTGccgatctcactgt
V$BRAC	Brachyury gene, mesoderm developmental factor	V$TBX20.02	T-box transcription factor TBX20	Blood Cells Brain Breast Cardiovascular System Central Nervous System Ear Embryonic Structures Endocrine System Heart Immune System Leukocytes Lymphocytes Muscles Myocardium Nervous System Parathyroid Glands Pituitary Gland	360	0.964	tgccgatctcactgttGACAgtgaaagca
V$IRFF	Interferon regulatory factors	V$IRF2.01	Interferon regulatory factor 2	Antibody-Producing Cells Antigen-Presenting Cells Blood Cells Bone Marrow Cells Hematopoietic System Immune System Leukocytes Lymphocytes Monocytes Myeloid Cells Phagocytes	368	0.904	tcactgttgacagtGAAAgcagata
V$PRDF	Positive regulatory domain I binding factor	V$PRDM1.02	PRDI (positive regulatory domain I element) binding factor 1	Antibody-Producing Cells Blood Cells Immune System Leukocytes Lymphocytes	375	0.887	tgacagtGAAAgcagatat
V$GATA	GATA binding factors	V$GATA1.03	GATA-binding factor 1	Blood Cells Bone Marrow Cells Bone and Bones Cardiovascular System Connective Tissue Embryonic Structures Erythrocytes Heart Hematopoietic System Immune System Leukocytes Lymphocytes Muscles Myocardium Skeleton	385	0.953	agcaGATAtgttc
